# Supplementary material for: Nanopore-Based Surveillance of Leishmania Parasites in Culicoides Latrielle (Diptera: Ceratopogonidae) Caught from the Affected Community and Tham Phra Cave in Chiang Rai Province, the Endemic Area of Leishmaniasis in Northern Thailand
Source: Insects. 2024 May 2;15(5):327. doi: 10.3390/insects15050327 (PMC11122411; doi:10.3390/insects15050327)
Supplement: Supplementary file 1 [file insects-15-00327-s001.zip]

Archive with 1 entries (1 files):
- insects-2981883-supplementary.pdf
